# Supplementary material for: Multi-Functional Ethylene-vinyl Acetate Copolymer Flexible Composite Film Embedded with Indium Acetate-Passivated Perovskite Quantum Dots
Source: Polymers (Basel). 2023 Oct 4;15(19):3986. doi: 10.3390/polym15193986 (PMC10575095; doi:10.3390/polym15193986)
Supplement: Supplementary file 1 [file polymers-15-03986-s001.zip]

Archive with 1 entries (1 files):
- polymers-2552887-supplementary.pdf
